# Supplementary material for: Renal Shear Wave Elastography for Differentiating Vasculitic and Non-Vasculitic Acute Kidney Injury
Source: J Clin Med. 2026 Jan 31;15(3):1122. doi: 10.3390/jcm15031122 (PMC12898426; doi:10.3390/jcm15031122)
Supplement: Supplementary file 1 [file jcm-15-01122-s001.zip]

Archive with 1 entries (1 files):
- jcm-4086017-supplementary.pdf
